# Supplementary material for: MCP1 Could Mediate FGF23 and Omega 6/Omega 3 Correlation Inversion in CKD
Source: J Clin Med. 2022 Nov 30;11(23):7099. doi: 10.3390/jcm11237099 (PMC9739884; doi:10.3390/jcm11237099)
Supplement: Supplementary file 1 [file jcm-11-07099-s001.zip]

Archive with 1 entries (1 files):
- jcm-2021507-supplementary.pdf
